# Supplementary material for: A Comparative Analysis of the Altered Levels of Human Seminal Plasma Constituents as Contributing Factors in Different Types of Male Infertility
Source: Curr Issues Mol Biol. 2021 Sep 26;43(3):1307–24. doi: 10.3390/cimb43030093 (PMC8929149; doi:10.3390/cimb43030093)
Supplement: Supplementary file 1 [file cimb-43-00093-s001.zip]

Archive with 1 entries (1 files):
- cimb-1347614-supplementary.pdf
